# Supplementary material for: Photochemical Restoration of Light Sensitivity in the Degenerated Canine Retina
Source: Pharmaceutics. 2022 Dec 3;14(12):2711. doi: 10.3390/pharmaceutics14122711 (PMC9783220; doi:10.3390/pharmaceutics14122711)
Supplement: Supplementary file 1 [file pharmaceutics-14-02711-s001.zip]

Archive with 11 entries (11 files):
- Figure_S1.tif
- Figure_S2.tif
- Figure_S3.tif
- Figure_S4.tif
- Figure_S5.tif
- Suppl Video S1 AS379 OS 4-8-14 DENAQ inj 10uM in vitrectomized eye short MP4.mp4
- Suppl Video S2  PDE6B mutant 2081 Obstacle course video pre and post DENAQ.wmv
- Supplementary Table  S1 List of retinas and conditions used for MEA.pdf
- Supplementary Table  S2 List of animals and conditions used for ocular tolerance studies.pdf
- Supplementary Table  S3 List of dog retinas used for qRT-PCR.pdf
- Supplementary Table S4 List of primers used for qRT-PCR.pdf
